# Supplementary material for: The Physical Mechanism of Linear and Nonlinear Optical Properties of Nanographene-Induced Chiral Inversion
Source: Molecules. 2024 Feb 28;29(5):1053. doi: 10.3390/molecules29051053 (PMC10934395; doi:10.3390/molecules29051053)
Supplement: Supplementary file 1 [file molecules-29-01053-s001.zip]

Archive with 1 entries (1 files):
- molecules-2831607-supplementary.pdf
